# Supplementary material for: Does Finishing at Pasture Influence the Colour of Muscle from Suckler Bulls and Can Colour Be Used to Authenticate Their Pre-Slaughter Diet?
Source: Foods. 2022 Jul 30;11(15):2281. doi: 10.3390/foods11152281 (PMC9368067; doi:10.3390/foods11152281)
Supplement: Supplementary file 1 [file foods-11-02281-s001.zip]

Archive with 1 entries (1 files):
- foods-1805888-supplementary.pdf
